# Supplementary material for: Synthetic modified Fezf2 mRNA (modRNA) with concurrent small molecule SIRT1 inhibition enhances refinement of cortical subcerebral/corticospinal neuron identity from mouse embryonic stem cells
Source: PLoS One. 2021 Sep 2;16(9):e0254113. doi: 10.1371/journal.pone.0254113 (PMC8412356; doi:10.1371/journal.pone.0254113)
Supplement: S1 Spreadsheet — (XLSX) [file pone.0254113.s006.xlsx]

## Sheet: Contents of screening plate
RLnumber	Batch	Classification	Classification	Specificds	Description	Barcode	Well	Drug Name
RL-0000035	1	DNA Methyltransferse	DNA Methyltransferse		DNA methyltransferase inhibitor	HPL-000241	A004	5-azacytidine (5-aza-CR)
RL-0000384	1	RNA synthesis Inhibitor	RNA synthesis Inhibitor		Inhibitor of RNA synthesis; chain terminator	HPL-000241	B004	5,6-Dichlorobenzimidazole 1-ß-D-ribofuranoside
RL-0000473	1	Catechol O-Methyl Transferase	Catechol O-Methyl Transferase		"Selective inhibitor of catechol O-methyl transferase (COMT)."	HPL-000241	C004	3 5-Dinitrocatechol (OR-486)
RL-0000483	1	Kinase	PKC		Activates adenylate cyclase; antihypertensive and vasodilator; isolated from Coleus forskohlii	HPL-000241	D010	Forskolin (Coleonol, Colforsin)
RL-0000553	1	Serotonin			Selective serotonin reuptake inhibitor	HPL-000241	E010	Prozac (Fluoxetine)
RL-0000587	1	DNA Methyltransferse	DNA Methyltransferse		Non-selective MAO-A/B inhibitor; antihypertensive	HPL-000241	D004	Hydralazine
RL-0000702	4	Kinase	PI-3K		LY 294002 is a potent and specific cell-permeable inhibitor of phosphatidylinositol 3-kinase (PI 3-kinase). In in vitro assays using purified PI 3-kinase	HPL-000241	H010	LY 294002
RL-0000764	1	Kinase	GSK3		A cell-permeable bis-indolo (indirubin) compound that acts as a highly potent, selective, reversible, and ATP-competitive inhibitor of GSK-3a/¿ (IC50 = 5 nM). Its specificity has been tested against various Cdk's (IC50 = 83, 300, 320, and 10,000 nM for Cdk5/p25, Cdk2/A, Cdk1/B, and Cdk4/D1, respectively) as well as many other commonly studied kinases (IC50 = 10 ¿M), including MAP kinases, PKA, PK…	HPL-000241	A009	GSK-3 Inhibitor IX (6BIO)
RL-0000883	1	HDAC Inhibitor	Histone deacetylases	I	Valproic acid is an analog of the natural fatty acid valeric acid. The sodium salt of valproic acid has long been used as an anticonvulsant to prevent many kinds of seizures. It is an inhibitor of histone deacetylases (HDACs), inhibiting Class I HDACs with an IC50 of ~ 2 mM.1 Valproic acid also inhibits glycogen synthase kinase (GSK3) and depletes cellular inositol-1,4,5-trisphosphate (IP3).2 Bec…	HPL-000241	E004	Valproic acid sodium salt
RL-0000909	1	Sirtuin	Sirtuin		Anti-inflammatory, immunomodulatory and antiproliferative agent. Inhibits p56lck and syk protein tyrosine kinases and inhibits TNF-induced NF-?B activation and gene expression	HPL-000241	F004	Piceatannol
RL-0000989	1	DNA Topoisomerase	DNA Topoisomerase		Na+ channel blocker and Class I anti-arrhythmic	HPL-000241	G004	Procainamide hydrochloride
RL-0000993	1	Kinase	PI-3K		Mitochondrial ATPase and phosphodiesterase (PDE) inhibitor; inhibits PI3-K activity	HPL-000241	H004	Quercetin dihydrate
RL-0001007	1	Lysine-specific demethylase	Lysine-specific demethylase I		MAO inhibitor; antidepressant	HPL-000241	A005	Tranylcypromine hydrochloride (2-PCPA)
RL-0001100	5	Sirtuin	Sirtuin		Prevents apoptosis in K562 cells by inhibiting lipoxygenase and cyclooxygenase activity	HPL-000241	G003	Resveratrol
RL-0001159	1	Histamine N-methyltransferase	Histamine N-methyltransferase		Histamine N-methyltransferase inhibitor	HPL-000241	B005	SKF 91488 dihydrochloride
RL-0001169	1	Sirtuin	Sirtuin	1/5	P2X and P2Y receptor antagonist; antiparasitic; anti-tumor agent	HPL-000241	C005	Suramin hexasodium
RL-0001334	1	Glucocorticoid			Anti-inflammatory glucocorticoid	HPL-000241	H008	Dexamethasone
RL-0001886	3	PPAR Inhibitor			antidiabetic; synthetic; USAN, INN, BAN	HPL-000241	G008	ROSIGLITAZONE MALEATE
RL-0003111	1	RNA polymerase Inhibitor	RNA polymerase Inhibitor		RNA polymerase inhibitor; Antibacterial;	HPL-000241	D005	Rifampicin
RL-0061355	1	Kinase	PKA		A cell-permeable, metabolically-stable analog of cAMP that acts as a competitive inhibitor of protein kinase A. Lipophilic analog of the cAMP antagonist Rp-cAMPS (Cat. No. 116814). Preferentially inhibits type I PKA	HPL-000241	H009	Rp-8-Cl-cAMPS, Na
RL-0061448	1	Kinase	Tyrosine		Tyrosine Kinase Inhibitor	HPL-000241	G009	Vatalinib (Vatalanib, CGP-79787, PTK 786, ZK222584)
RL-0061451	1	Kinase	VEGF		small molecular inhibitor of Raf kinase, PDGF (platelet-derived growth factor), VEGF receptor 2 & 3 kinases and c Kit the receptor for Stem cell factor.	HPL-000241	D011	Sorafenib (BAY 43-9006)
RL-0061582	2	HDAC Inhibitor	Histone deacetylase		SAHA (suberoylanilide hydroxamic acid, Vorinostat, Zolinza) is a histone deacetylase (HDAC) inhibitor that binds directly to the catalytic site of the enzyme thereby blocking substrate access. It inhibits class I and class II HDACs at around 50 nM and arrests cell growth in a wide variety of transformed cells in culture at 2.5-5.0 uM.1 SAHA is currently in advanced clinical trials for the treatme…	HPL-000241	H003	Vorinostat; Zolinza; Suberoylanilide Hydroamic Acid (SAHA)
RL-0061601	3	HDAC Inhibitor	Histone deacetylase		A potent and reversible, cell-permeable inhibitor of histone deacetylase. Blocks cell cycle progression at the G1 phase in HeLa cells and induces a 12-fold increase in intracellular levels of gelsolin. Induces reversion of oncogenic ras-transformed NIH/3T3 cells to a normal morphology. Inhibits IL-2 gene expression (IC50 = 73 nM) in Jurkat cells and shows immunosuppressive activity in a mouse mod…	HPL-000241	B008	Trichostatin A (TSA)
RL-0061641	1	Microtubular				HPL-000241	G010	Myoseverin
RL-0061642	1	Kinase	Aurora			HPL-000241	F010	Reversine
RL-0061665	1	HDAC Inhibitor	Histone deacetylase		Radicicol is a natural product with antibiotic, antifungal, and antimalarial properties. It binds and inhibits heat shock protein 90 (Hsp90) with nanomolar affinity.1 This interaction inhibits p23 from associating with Hsp90,2 suppresses signaling through HIF-1_x001A_,3 and produces decreased levels of progesterone receptor, Raf-1, p185erb82, and mutant p53.2 Radicicol also binds to and inhibits …	HPL-000241	A002	Radicicol
RL-0061666	1	HDAC Inhibitor	Histone deacetylase		Potent inhibitor of mammalian HDACs (histone deacetylases) (IC50=15.7nM). Acts as a ligand for the enzyme active site metal ion. Upregulates plasminogen activator inhibitor type 2 (PAI-2) expression with concomitant inhibition of urokinase (u-PA) gene and protein expression in HT-1080 and U-937 cells. Elevates the expression of extracellular matrix proteins fibronectin and gelsolin. Induces apopt…	HPL-000241	B002	Oxamflatin
RL-0061667	2	HDAC Inhibitor	Histone deacetylase		Histone deacetylase inhibitor	HPL-000241	C002	Scriptaid
RL-0061673	1	HDAC Inhibitor	Histone deacetylases	III	Potent inhibitor of histone deacetylase (HDAC). Inhibits proliferation. Induces cell cycle arrest at the G1 phase. At 100nM it induces a long lasting hyperacetylation of histone H4 while that induced by trichostatin is transient. Stimulates apoptosis. Apoptosis is induced via induction of Fas/Fas ligand. Displays potent antiangiogenic effects and dramatically decreases HIF-1a protein levels and t…	HPL-000241	E002	Apicidin
RL-0061676	2	Heat Shock Protein	HSP90			HPL-000241	B011	Geldanamycin
RL-0062094	1	PPAR Inhibitor	PPAR inhibitor		Nicotinamide is an amide derivative of vitamin B3 and a PARP inhibitor	HPL-000241	D002	Nicotinamide
RL-0062161	1	DNA Methyltransferse	DNA Methyltransferse		DNA methyltransferase inhibitor	HPL-000241	F002	5-Aza-2-deoxycytidine (Decitabine, 5-aza-CdR)
RL-0062162	1	HDAC Inhibitor	Histone deacetylases	I	A cell-permeable amide analog of Trichostatin A that potently inhibits histone deacetylases (IC50 = 40 nM for rat liver HDAC and IC50 = 100 nM for maize HD). Induces differentiation and inhibits proliferation (~2 µM) of murine erythroleukemia cells.	HPL-000241	G002	M 344 (Histone Deacetylase Inhibitor III)
RL-0062163	1	HDAC Inhibitor	Histone deacetylases		Histone deacetylase inhibitor	HPL-000241	H002	NSC 3852
RL-0062164	1	Sirtuin	Sirtuin	1		HPL-000241	A003	SIRT1 Inhibitor III (EX 527)
RL-0062165	1	HDAC Inhibitor	Histone deacetylases	I	HDAC (histone deacetylase) inhibitor.	HPL-000241	B003	APHA Compound 8
RL-0062166	2	Sirtuin	Sirtuin		Sirtinol inhibits yeast Sir2p transcriptional silencing activity in vivo, yeast Sir2p, and human SIRT2 deacetylase activity in vitro.	HPL-000241	D007	Sirtinol
RL-0062341	1	Histone methyltransferase	Histone methyltransferase			HPL-000241	C003	BIX01294 (HTMase Inhibitor)
RL-0062344	1	DNA Methyltransferse	DNA Methyltransferse			HPL-000241	D003	RG108
RL-0062347	1	HDAC Inhibitor	Histone deacetylases		Short-chain fatty acid shown to be an inhibitor of histone deacetylases (HDACs). Induces apoptosis	HPL-000241	E003	Sodium Butyrate
RL-0062560	1	HDAC Inhibitor	Histone deacetylases	1	Anticonvulsant [1,2]. Anti-depressant [3,4]. Potent teratogen [5]. Inhibits histone deacetylase 1 (HDAC1) (IC50=0.4mM) [6,7]. Inhibitor of human cytochrome P450 2C9 isoform (Ki=600uM) [8]. Inducer of apoptosis in human leukemia cells [9]. In nude mice experiments, inhibits significantly human uterine tumor growth without toxic side effects [10].	HPL-000241	E005	Valproic acid
RL-0062561	1	Proteosome				HPL-000241	A011	Bortezomib
RL-0062973	2	Kinase	GSK3		Inhibitor of cyclin-dependent kinases (cdks) and glycogen synthase kinase-3 (GSK-3). IC50 values are 0.6, 0.4 and 1 ¿M for cdk1/cyclin B, cdk5/p25 and GSK-3 respectively	HPL-000241	F009	NSC 693868 (1H-Pyrazolo[3 4-b]quinoxalin-3-amine)
RL-0063067	1	DNA Methyltransferse	DNA Methyltransferse		DNA methyltransferase and cytidine deaminase inhibitor	HPL-000241	F005	Zebularine
RL-0063190	1	HDAC Inhibitor	Histone deacetylase		Histone deacetylase inhibitor	HPL-000241	G005	4-Phenylbutyrate sodium
RL-0063222	2	Sirtuin	Sirtuin 1/2	1/2	Histone deacetylase (Sir2p) inhibitor	HPL-000241	H005	Splitomycin
RL-0064662	1	Kinase	Stat3	3	A cell-permeable amidosalicylic acid compound that binds Stat3-SH2 domain and prevents Stat3 phosphorylation/activation, dimerization, DNA-binding, and Stat3-dependent transcription. Shown to arrest Stat3-dependent tumor growth both in cultures in vitro (effective conc. _x001A_100 uM) and in a murine xenograft model in vivo (5 mg/kg, i.v.).	HPL-000241	H011	STAT3 Inhibitor VI, S3I-201 (NSC 74859)
RL-0064721	1	HDAC Inhibitor	Histone deacetylase		Negative control compound for the histone deacetylase (HDAC) inhibitor scriptaid	HPL-000241	F003	Neg control for Scriptaid
RL-0069623	1	Kinase	Stat3	3	A cell-permeable AG 490 tyrphostin analog that acts as an effective STAT3 pathway inhibitor and a much more potent antitumor agent than AG 490 in inhibiting malignant glioma growth both in cultures in vitro (IC50 = 5.6 and 3.7 µM in a viability assay using U87-MG and U373-MG, respectively; no inhibition against nontumor NHA at 10 µM) and in mice in vivo. Shown to cross blood-brain barrier in mice…	HPL-000241	B009	STAT3 Inhibitor III, WP1066
RL-0069626	1	Kinase	Wnt		Wnt Inhibitor IWP-2 is an antagonist of the Wnt/¿-catenin pathway1. Wnt Inhibitor IWP-2 prevents palmitylation of Wnt proteins by Porcupine (Porcn), a membrane-bound O-acyltransferase, thereby blocking Wnt secretion and activity1. It blocks phosphorylation of the Lrp6 receptor and accumulation of both Dvl2 and ¿-catenin	HPL-000241	C010	Wnt Inhibitor IWP-2
RL-0069682	1	Kinase	Wnt		PNU-74654 inhibits the Wnt-¿ catenin pathway by blocking the interaction between ¿-catenin and TCF (T cell factor). PNU-74654 is also an anti-tumor agent. Aberrant activation of the Wnt/¿-catenin pathway (canonical pathway) is implicated in driving development/progression of different tumors, such as colon cancer, through interaction between ¿-catenin and T cell factor (TCF), which regulates the …	HPL-000241	D009	PNU-74654
RL-0069684	2	HDAC Inhibitor	Histone deacetylase		A potent, synthetic inhibitor of histone deacetylase (HDAC).	HPL-000241	A006	LBH-589 (Panobinostat, NVP-LBH589)
RL-0069701	1	Kinase	MEK		AZD 6244 is a potent (IC50 at low nM), selective and non-ATP competitive inhibitor of MEK 1, 2.	HPL-000241	F011	AZD 6244 (ARRY-142886)
RL-0069707	1	Kinase	Tyrosine		An orally bioavailable pan-HER tyrosine kinase inhibitor. It inhibits human epidermal growth factor receptors (HER) HER1, HER2 and HER4.	HPL-000241	C009	BMS-599626
RL-0069717	1	HDAC Inhibitor	Histone deacetylase		MGCD0103,an orally available small molecule,binds to and inhibits Class 1 isoforms of HDAC,specifically HDAC 1(IC50=0.15umol/l), 2(IC50=0.29umol/l) and3(IC50=1.66umol/l),which may result in epigenetic changes in tumor cells and so tumor cell death.In vivo, MGCD0103 significantly inhibited growth of human tumor xenografts in nude mice in a dose-dependent manner and the antitumor activity correlate…	HPL-000241	F006	MGCD0103 (Mocetinostat)
RL-0069719	1	HDAC Inhibitor	Histone deacetylase		A synthetic inhibitor of histone deacetylase (HDAC), Preferentially inhibits HDAC1 (IC50=300nM) over HDAC3 (IC50=8¿M). Has no inhibitory activity towards HDAC8 (IC50>100¿M).	HPL-000241	G006	MS-275 (MS-27-275, Entinostat)
RL-0069725	1	Kinase	MEK		RDEA119 is a highly potent and selective inhibitor of mitogen activated ERK kinase (MEK), a key component of the RAS/RAF/MEK/ERK pathway that is commonly defective in human tumors.Rdea119 has favorable properties, including oral dosing, excellent selectivity and low central nervous system (CNS) penetration.In mouse xenograft studies, when rdea119 was dosed orally once daily for 14 days, there are…	HPL-000241	B010	RDEA119 (BAY 869766)
RL-0069751	1	Kinase	Aurora		AZD1152 was shown to be effective on SW620 tumors in nude mice after a single dose resulted in significant and durable inhibition of tumor growth; as a result this compound has been selected for clinical evaluation. AZD1152 is 1000-fold more selective for aurora kinase B than for aurora kinase A with Ki values of 1300 nM and 0.36 nM for aurora kinase A and B, respectively. AZD1152-HQPA, at concen…	HPL-000241	A010	AZD1152
RL-0069759	1	HDAC Inhibitor	Histone deacetylase		Belinostat (PXD101) is a novel hydroxamate-type inhibitor of histone deacetylase (HDAC) activity. Belinostat inhibits HDAC activity in HeLa cell extracts with an IC50 of 27 nM. PXD101 is cytotoxic in vitro in a number of tumor cell lines with IC50s in the range 0.2-3.4 uM as determined by a clonogenic assay and induces apoptosis. Treatment of nude mice bearing human ovarian and colon tumor xenogr…	HPL-000241	C008	Belinostat(PXD101)
RL-0069789	1	DNA Methyltransferse	DNA Methyltransferse		Cell permeable benzotriazole amide that counteracts and complements histone and tubulin deacetylase (HDAC and TDAC) inhibitors in elucidating mechanisms of inhibition and the role of acetylation in various cellular responses such as transcription, differentiation, cell cycle progression, and apoptosis. Does not modify histone acetyltransferases (HATs) or the levels of HDAC. Suppresses the anti-pr…	HPL-000241	E007	ITSA1
RL-0069802	1	HDAC Inhibitor	Histone deacetylase		PCI-24781 (CRA-024781) is a novel broad spectrum hydroxamic acid-based inhibitor of histone deacetylase (HDAC) that shows antitumor activity in vitro and in vivo preclinically and is under evaluation in phase I clinical trials for cancer.PCI-24781 inhibited pure recombinant HDAC1 with a Ki of 0.007 Mmol/L, and also inhibited the other HDAC isozymes HDAC2, HDAC3/SMRT, HDAC6, HDAC8, and HDAC10 in t…	HPL-000241	D008	PCI-24781
RL-0069803	1	Kinase	ATM		Potent, selective and competitive ATM kinase inhibitor (Ki = 2.2 nM, IC50 values are 13, 2500, 9300, 16600, > 100000 and > 100000 nM at ATM, DNA-PK, mTOR, PI 3-K, PI 4-K and ATR respectively). Decreases viability of MCF-7, A549 and HCT116 cells and decreases p21CIP1 levels in vitro. Acts as a radio- and chemosensitizer for the treatment of cancer.	HPL-000241	G011	KU-55933
RL-0069805	1	HDAC Inhibitor	Histone deacetylase		LAQ824(a cinnamic hydroxamic acid),a histone deacetylase inhibitor, inhibited in vitro enzymatic activities(IC50= 0.032uM)and transcriptionally activated the p21 promoter in reporter gene assays(IC50= 0.3uM).LAQ824 selectively inhibited growth of cancer cell lines at submicromolar levels after 48-72 h of exposure, The calculated IC50s were 0.15 and 0.01 uM in H1299 and HCT116 cells, respectively.…	HPL-000241	E008	LAQ824 (NVP-LAQ824) - Dacinostat
RL-0069823	1	Kinase	PI-3K		Phosphoinositide 3-kinase ? (PI3K?), expressed primarily in hematopoietic cells, plays several important roles in immunity. CAY10505 is a potent inhibitor of PI3K, selectively inhibiting the ? isoform (IC50 = 30 nM) better than the a, ¿, and d isoforms (IC50 = 0.94, 20, and 20 ¿M, respectively).1 Tested against a panel of 80 other kinases, CAY10505 significantly inhibits only the unrelated casein…	HPL-000241	E009	CAY10505
RL-0069881	1	Kinase	Adenosine		Inhibitor of adenosine kinase.	HPL-000241	C011	5-Amino-5-deoxyadenosine (5-NH2-ADO)
RL-0069901	1	HDAC Inhibitor	Histone deacetylase		CAY10398 is an inhibitor of histone deacetylase (HDAC1) with an IC50 value of 10 ¿M.1 Similar potency is observed with trapoxin A and B, whereas trichostatin A is more potent inhibitor of the enzyme. Trichostatin A also selectively inhibits the removal of acetyl groups from the amino-terminal lysine residues of core histones, which modulates the access of transcription factors to the underlying g…	HPL-000241	C006	CAY10398 (SC-223859)
RL-0069902	1	HDAC Inhibitor	Histone deacetylase		Histone deacetylase (HDAC) inhibitors hyperacetylate histones and increase transcriptional activity in selected genes. Importantly, HDAC inhibitors induce apoptosis in some cancer cells and show promise in the treatment of certain forms of cancer. CBHA is a potent HDAC inhibitor, exhibiting ID50 values of 0.01 and 0.07 ¿M in vitro for HDAC1 and HDAC3, respectively.1 CBHA also induces apoptosis in…	HPL-000241	G007	CBHA (Histone Deacetylase Inhibitor II)
RL-0069903	1	HDAC Inhibitor	Histone deacetylase		Inhibition of histone deacetylase (HDAC) enzymes by compounds such as trichostatin A can have wide ranging effects in cancer, cell differentiation, and other aspects of gene expression regulation.1 CAY10433 is a small molecule inhibitor of HDAC with an IC50 value of 30 ¿M when tested in HeLa cell nuclear extracts using 200 ¿M acetylated fluorometric substrate2 (substrate available in Cayman¿s HDA…	HPL-000241	E006	CAY10433 (BML-210)
RL-0069904	1	Sirtuin	Sirtuin		Sirtuins (SIRTs) represent a distinct class of trichostatin A-insensitive lysyl-deacetylases (class III HDACs). Human SIRT1 is the homolog of yeast silent information regulator 2 (Sir2) and has been shown to regulate the activity of the p53 tumor suppressor and inhibit apoptosis. Small molecule activators of SIRT1, such as resveratrol, extend lifespan in yeast and C. elegans in a manner that rese…	HPL-000241	D006	CAY10591 (Sirtuin 1 Activator 3)
RL-0069905	1	HDAC Inhibitor	Histone deacetylase		Histone deacetylase 6 (HDAC6) is a class II HDAC that represses transcription by removing acetyl groups from histones. In addition, HDAC6 deacetylases tubulin, which is important in regulating microtubule stability and function. CAY10603 is a potent and selective inhibitor of HDAC6 (IC50 = 0.002 nM, as compared with 271, 252, 0.42, 6851, and 90.7 nM for HDAC1, 2, 3, 8, and 10, respectively).1 Als…	HPL-000241	C007	CAY10603
RL-0069906	1	HDAC Inhibitor	Histone deacetylase		Pimelic diphenylamide 106 is a slow, tight-binding inhibitor of class I histone deacetylases (HDACs).1 Unlike the HDAC inhibitor suberoylanilide hydroamic acid, which has a fast-on/fast-off HDAC binding rate, pimelic diphenylamide 106 progressively binds HDACs and remains bound after wash-out. As a result, the IC50 of pimelic diphenylamide 106 decreases over time. With prolonged preincubation (1-…	HPL-000241	B006	Pimelic Diphenylamide 106
RL-0069921	1	Sirtuin	Sirtuin		Tenovin-1 is a small molecule activator of p53 transcriptional activity. At 10 ¿M, it elevates p53 expression in MCF-7 cells within two hours of treatment and longer-term exposure significantly decreases the growth of BL2 Burkitt¿s lymphoma and ARN8 melanoma cells.1 Functioning upstream of p53, tenovin-1 acts by inhibiting the deacetylase activity of purified human SIRT1 and SIRT2, members of NAD…	HPL-000241	H007	Tenovin-1
RL-0069922	1	Sirtuin	Sirtuin		The tumor suppressor function of p53 hinges on its ability to function as a transcription factor. Tenovin-6 is a water-soluble analog of tenovin-1, a small molecule activator of p53 transcriptional activity. At 10 ¿M, this compound is slightly more effective than tenovin-1 at elevating p53 expression in MCF-7 cells and reduces growth of ARN8 melanoma xenograft tumors in SCID mice at a dose of 50 …	HPL-000241	A008	Tenovin-6 (in EtOH - 2.2 mM)
RL-0069923	1	Sirtuin	Sirtuin		Mammalian sirtuin 2 (SIRT2) is a nicotinamide adenine dinucleotide-dependent histone deacetylase (HDAC) with roles in cell cycle progression and tumorigenesis. AGK2 is a cell-permeable, selective inhibitor of SIRT2 (IC50 = 3.5 ¿M) that minimally affects either SIRT1 or SIRT3 at 10-fold higher levels.1 It rescues dopamine neurons from a-synuclein toxicity in both in vitro and in vivo Parkinson¿s d…	HPL-000241	H006	AGK2
RL-0069942	1	Sirtuin	Sirtuin		The sirtuins (SIRTs) are a family of NAD+-dependent histone deacetylases involved in gene regulation that is relevant to, e.g., longevity, cancer, gene regulation, energy homeostasis, and apoptosis.1,2 Salermide is an inhibitor of SIRT1 and SIRT2, causing tumor-specific apoptotic cell death.3 In MOLT4 leukemia cells, salermide causes 90% apoptosis within 72 hours (IC50 ~ 20 ¿M) by reactivating pr…	HPL-000241	A007	SIRT1/2 Inhibitor VIII (Salermide)
RL-0069943	1	Sirtuin	Sirtuin	1	Sirtuin 1 (SIRT1) is an evolutionarily conserved NAD-dependent protein deacetylase that has been implicated in cell metabolism, differentiation, stress and DNA damage response, and the control of multidrug resistance in cancer. SIRT1 alters gene expression by deacetylating nuclear histones, NF-?B, p53, and FOXO transcription factors. CAY10602 was derived from high throughput screening for compoun…	HPL-000241	B007	CAY10602
RL-0069961	1	Sirtuin	Sirtuin		JFD00244 is a SIRT (sirtuin, human silent information regulator) inhibitor	HPL-000241	F008	BML-266 (JFD00244)
RL-0069962	1	SAH Hydrolase Inhibitor	SAH hydrolase		Aristeromycin is a SAH hydrolase inhibitor	HPL-000241	F007	Aristeromycin
RL-0070102	1	Kinase	Aurora		OM137 is an inhibitor of aurora kinases; inhibitor of spindle checkpoint. OM137 is an aminothiazole derivative, which functions to override the spindle checkpoint primarily through inhibition of the Aurora kinases (mitotic kinases). OM137 is a more potent inhibitor of Aurora B compared with Aurora A in vitro, consistent with the effects of OM137 on checkpoint function in living cells. The compoun…	HPL-000241	E011	OM137

## Sheet: Summary of contents
Classification	Number of Compounds				Classification	Kinase
Catechol O-Methyl Transferase	1
DNA Methyltransferse	6				Classification	Count of RLnumber
DNA Topoisomerase	1				Adenosine	1
Glucocorticoid	1				ATM	1
HDAC Inhibitor	25				Aurora	3
Heat Shock Protein	1				GSK3	2
Histamine N-methyltransferase	1				MEK	2
Histone methyltransferase	1				PI-3K	3
Kinase	31				PKA	1
Lysine-specific demethylase	1				PKC	1
Microtubular	1				Stat3	2
PPAR Inhibitor	2				Tyrosine	2
Proteosome	1				VEGF	1
RNA polymerase Inhibitor	1				Wnt	2
RNA synthesis Inhibitor	1				Grand Total	31
SAH Hydrolase Inhibitor	1
Serotonin	1
Sirtuin	13
Grand Total	80

## Sheet: Cell counts
Well	Experimental condition	# cells CTIP2+ total	Avg intensity, CTIP2+ total	# cells CTIP2high	Avg intensity, CTIP2high	# cells SATB2+ total	Avg intensity, SATB2+ total	# cells SATB2high	Avg intensity, SATB2high	# cells CTIP2/SATB2 +/+ total	Avg intensity of CTIP2 among +/+ cells	Avg intensity of SATB2 among +/+ cells	# Fields counted; cell counts are averaged per field
	On manual inspection (in a blinded manner), the following wells demonstrated normal viability, as per prior characterizations, and are incorporated in the analysis in Figure 2 and methods description
C012	GFP modRNA (without DMSO)	68	391.42	24	884.57	108	172.024	45	324.438	38	332.88	104.695	20
D012	GFP modRNA (without DMSO)	83	181.302	22	332.098	75	87.0273	18	174.094	31	278.435	94.6275	20
G012	Fezf2 modRNA (without DMSO)	59	319.438	9	1315.11	51	115.725	12	323.604	16	413.921	109.623	20
H012	Fezf2 modRNA (without DMSO)	82	437.313	23	1265.66	69	100.285	17	221.395	31	374.62	77.5436	20
C001	GFP modRNA (with DMSO)	149	188.838	45	325.717	114	129.367	37	296.433	66	269.672	125.412	20
D001	GFP modRNA (with DMSO)	108	232.42	28	582.425	93	154.745	29	374.162	51	236.222	87.865	20
G001	Fezf2 modRNA (with DMSO)	123	286.554	38	609.171	96	110.088	27	238.733	52	504.685	97.0563	20
H001	Fezf2 modRNA (with DMSO)	108	186.772	23	435.262	88	95.6692	23	196.936	42	225.242	96.1656	20
A012	Unstained control for GFP modRNA (-DMSO)	5	3768.81	1	12715.6	0	NaN	0	NaN	0	NaN	NaN	20
B012	Unstained control for GFP modRNA (-DMSO)	9	2403.74	4	4653	0	NaN	0	NaN	0	NaN	NaN	20
E012	Unstained control for Fezf2 modRNA (-DMSO)	2	97.7162	0	NaN	0	48.4356	0	NaN	0	NaN	NaN	20
F012	Unstained control for Fezf2 modRNA (-DMSO)	4	491.375	1	1502.68	0	NaN	0	NaN	0	NaN	NaN	20
A001	Unstained control for GFP modRNA (+DMSO)	13	140.941	2	300.542	2	231.615	2	231.615	3	233.833	187.248	20
B001	Unstained control for GFP modRNA (+DMSO)	1	138.639	0	NaN	6	1610.82	4	2001.31	0	NaN	NaN	20
E001	Unstained control for Fezf2 modRNA (+DMSO)	8	131.518	1	257.18	0	NaN	0	NaN	0	NaN	NaN	20
F001	Unstained control for Fezf2 modRNA (+DMSO)	6	4545.39	5	6115.93	0	5054.92	0	5054.92	0	236.892	45.4699	20
	The following wells were also transfected with Fezf2 modRNA following addition of the labeled small molecule (see Fig S3). Concentrated solutions were created in DMSO or PBS as per manufacturer's instructions, then diluted into the same well with maximal DMSO concentration of 1%, corresponding to a 1:100 dilution.
A003	SIRT1 Inhibitor III (EX 527)	106	613.418	36	1455.83	73	104.903	19	227.061	33	274.75	82.8386	20
A005	Tranylcypromine hydrochloride (2-PCPA)	114	207.269	44	316.781	128	113.28	38	241.613	56	284.702	88.2431	20
A008	Tenovin-6 (in EtOH - 2.2 mM)	75	312.414	25	669.751	91	87.6564	26	156.06	35	538.705	96.5647	20
B002	Oxamflatin	113	497.24	33	1379.57	72	129.961	26	264.748	43	351.961	81.778	20
B005	SKF 91488 dihydrochloride	114	334.441	29	875.406	99	209.353	32	509.125	40	223.873	268.553	20
C004	3 5-Dinitrocatechol (OR-486)	135	248.221	36	593.533	118	97.0264	38	177.729	63	237.067	88.6633	20
C009	BMS-599626	81	168.352	17	296.271	88	104.916	26	212.252	31	222.558	76.4095	20
C010	Wnt Inhibitor IWP-2	76	275.727	25	602.828	79	156.176	30	310.73	43	405.228	89.2508	20
C011	5-Amino-5-deoxyadenosine (5-NH2-ADO)	133	183.375	42	303.088	90	111.724	31	198.519	54	265.992	78.4942	20
D002	Nicotinamide	164	296.204	65	565.816	155	101.69	57	174.475	93	396.679	87.9844	20
D003	RG108	111	482.062	30	1335.62	91	172.431	34	353.695	50	329.157	144.259	20
D004	Hydralazine	76	157.202	12	319.847	58	300.68	24	619.519	27	225.953	260.016	20
D005	Rifampicin	93	282.029	22	745.158	64	98.6196	19	197.994	40	230.779	79.0255	20
D006	CAY10591 (Sirtuin 1 Activator 3)	114	320.38	33	806.315	172	118.397	66	209.827	57	238.56	85.8864	20
D009	PNU-74654	72	389.191	18	1322.81	99	113.54	33	218.998	26	251.108	90.5035	20
D010	Forskolin (Coleonol, Colforsin)	82	459.78	32	966.201	71	128.678	33	209.296	43	476.097	96.7975	20
D011	Sorafenib (BAY 43-9006)	93	199.311	19	470.079	96	112.63	35	201.123	35	225.477	84.6781	20
E003	Sodium Butyrate	76	376.068	19	1150.29	56	117.629	19	235.343	27	288.976	97.4725	20
E004	Valproic acid sodium salt	107	278.936	31	602.751	129	114.896	47	206.124	51	255.251	90.509	20
E005	Valproic acid	100	281.688	21	820.955	98	179.276	27	502.07	38	358.305	70.6361	20
E009	CAY10505	102	327.325	25	917.778	86	98.2762	28	179.338	40	392.829	82.3223	20
E011	OM137	71	155.118	12	274.443	66	110.329	22	211.836	26	207.838	102.158	20
F005	Zebularine	125	282.853	44	613.296	151	135.859	63	243.785	56	342.24	88.9349	20
F008	BML-266 (JFD00244)	102	392.693	28	1058.66	437	84.9218	127	140.041	31	238.318	89.1564	20
F009	NSC 693868 (1H-Pyrazolo[3 4-b]quinoxalin-3-amine)	81	171.926	21	299.135	72	97.3522	20	195.274	29	261.939	84.2337	20
F011	AZD 6244 (ARRY-142886)	124	425.499	30	1178.41	187	107.178	58	206.102	38	354.748	79.8169	20
G004	Procainamide hydrochloride	98	514.745	34	1204.51	91	149.621	32	315.689	43	260.569	88.0791	20
G005	4-Phenylbutyrate sodium	97	328.931	32	740.278	63	119.683	22	240.182	39	386.017	88.3546	20
G011	KU-55933	63	454.979	15	1377.95	76	81.3062	19	140.639	19	308.333	71.5729	20
H005	Splitomycin	99	352.957	19	1101.23	89	125.736	34	234.295	37	218.724	88.7091	20
H006	AGK2	98	531.633	39	1203.2	79	238.477	23	658.237	42	311.734	111.678	20
H008	Dexamethasone	90	191.897	27	315.451	93	87.4533	25	165.208	43	257.813	86.6297	20
H011	STAT3 Inhibitor VI, S3I-201 (NSC 74859)	15	676.44	3	2770.4	15	72.7069	2	185.387	1	102.949	141.894	20
	On manual inspection (in a blinded manner), the following wells contained moderate cell death, suggestive of drug-induced toxicity, and were excluded from further analysis
A004	5-azacytidine (5-aza-CR)	234	135.068	20	310.346	39	84.2975	11	152.503	22	218.147	69.3749	20
A009	GSK-3 Inhibitor IX (6BIO)	105	527.235	46	968.414	70	78.6225	14	154.934	28	707.434	85.4843	20
B004	5,6-Dichlorobenzimidazole 1-ß-D-ribofuranoside	101	255.689	11	1233.05	27	65.2982	5	109.459	7	390.347	66.5044	20
B007	CAY10602	77	264.733	20	661.864	98	100.518	31	186.308	35	218.267	88.3287	20
B010	RDEA119 (BAY 869766)	153	334.335	22	1274.3	207	109.142	93	167.364	27	414.746	74.5682	20
C005	Suramin hexasodium	82	283.766	16	878.696	59	82.2192	11	176.797	30	215.197	72.6444	20
D007	Sirtinol	77	547.656	20	1633.91	73	89.5524	20	172.554	26	1031.26	76.9457	20
E006	CAY10433 (BML-210)	164	137.365	21	251.609	60	210.67	18	442.658	26	233.321	103.585	20
E006	CAY10433 (BML-210)	164	137.365	21	251.609	60	210.67	18	442.658	26	233.321	103.585	20
E007	ITSA1	18	964.373	7	2099.07	12	62.7017	1	120.195	3	877.129	78.146	20
F002	5-Aza-2-deoxycytidine (Decitabine, 5-aza-CdR)	307	207.601	42	711.531	70	136.214	29	237.768	35	263.18	147.282	20
F003	Neg control for Scriptaid	138	731.922	27	1688.64	32	75.0126	8	124.585	11	632.193	62.3653	20
F003	Nullscript	138	731.922	27	1688.64	32	75.0126	8	124.585	11	632.193	62.3653	20
F010	Reversine	278	277.619	78	628.331	34	490.525	13	1195.76	9	477.066	408.514	20
G006	MS-275 (MS-27-275, Entinostat)	26	571.539	8	1486.58	0	NaN	0	NaN	0	NaN	NaN	20
G008	ROSIGLITAZONE MALEATE	83	673.665	31	1561.96	54	129.198	23	228.17	30	535.296	96.3449	20
G009	Vatalinib (Vatalanib, CGP-79787, PTK 786, ZK222584)	131	439.942	12	2327.27	19	89.4846	6	168.661	5	2438.96	62.0891	20
H009	Rp-8-Cl-cAMPS, Na	21	713.446	10	1352.98	15	103.13	7	153.125	6	729.199	82.1608	20
H010	LY 294002	132	139.529	17	270.53	59	173.94	17	527.246	24	224.356	69.1291	20
	On manual inspection (in a blinded manner), the following wells contained severe cell death, consistent with drug toxicity, and were excluded from further analysis
A002	Radicicol	46	866.196	9	2134.84	1	54.0909	0	NaN	0	191.548	79.9041	20
A006	LBH-589 (Panobinostat, NVP-LBH589)	19	904.211	4	2642.71	2	165.125	1	220.454	1	6067.81	95.6182	20
A007	SIRT1/2 Inhibitor VIII (Salermide)	71	452.484	12	1282.51	1	1320.96	0	3871.31	0	NaN	NaN	20
A010	AZD1152	124	191.436	37	315.513	12	523.832	6	971.368	5	424.474	57.9416	20
A011	Bortezomib	112	128.665	11	247.923	5	1008.96	4	1667.6	0	111.688	5602.36	20
B003	APHA Compound 8	9	126.054	1	258.874	1	66.3341	0	NaN	1	226.109	68.8991	20
B006	Pimelic Diphenylamide 106	79	224.885	7	853.271	3	68.3814	0	123.89	2	295.541	82.5669	20
B008	Trichostatin A (TSA)	28	1082.85	7	1925.85	1	1408.58	0	5469.5	0	97.383	3683.51	20
B009	STAT3 Inhibitor III, WP1066	108	539.829	9	1299.73	4	293.955	2	438.469	1	554.358	75.5706	20
B011	Geldanamycin	75	117.322	0	289.638	0	NaN	0	NaN	0	NaN	NaN	20
C002	Scriptaid	40	547.114	6	1595.26	0	NaN	0	NaN	0	NaN	NaN	20
C003	BIX01294 (HTMase Inhibitor)	42	251.923	3	4888.85	0	NaN	0	NaN	0	NaN	NaN	20
C006	CAY10398 (SC-223859)	17	884.428	7	1641.82	0	46.8659	0	NaN	0	NaN	NaN	20
C007	CAY10603	25	793.509	7	1689.71	0	NaN	0	NaN	1	7341.65	221.156	20
C008	Belinostat(PXD101)	40	151.54	4	241.74	1	64.507	0	NaN	0	NaN	NaN	20
D008	PCI-24781	21	1324.37	13	1943.35	1	314.738	0	1558.99	0	188.827	57.518	20
E002	Apicidin	77	366.324	8	1695.96	3	71.703	1	124.854	2	217.968	68.8647	20
E008	LAQ824 (NVP-LAQ824) - Dacinostat	25	2453.84	3	7268.46	2	635.421	0	7000.83	1	6386.7	2624.49	20
E010	Prozac (Fluoxetine)	24	108.076	1	253.043	0	NaN	0	NaN	0	NaN	NaN	20
F004	Piceatannol	6	1678.53	4	2679.64	4	927.104	2	2155.92	0	96.844	5604.57	20
F006	MGCD0103 (Mocetinostat)	51	1311.06	12	2925.98	0	54.118	0	NaN	0	NaN	NaN	20
F007	Aristeromycin	49	182.711	3	944.969	1	47.6486	0	NaN	0	NaN	NaN	20
G002	M 344 (Histone Deacetylase Inhibitor III)	5	102.447	0	NaN	0	55.8641	0	NaN	0	NaN	NaN	20
G003	Resveratrol	154	131.039	13	248.949	17	78.1665	5	151.129	10	226.791	68.833	20
G006	MS-275 (MS-27-275, Entinostat)	26	571.539	8	1486.58	0	NaN	0	NaN	0	NaN	NaN	20
G007	CBHA (Histone Deacetylase Inhibitor II)	11	122.539	0	205	0	NaN	0	NaN	0	NaN	NaN	20
G010	Myoseverin	71	129.296	4	253.718	5	116.485	2	218.019	1	229.72	78.0596	20
H002	NSC 3852	27	813.278	6	1685.4	1	76.8759	0	100.564	0	202.505	53.4194	20
H003	Vorinostat; Zolinza; Suberoylanilide Hydroamic Acid (SAHA)	11	112.782	0	NaN	0	NaN	0	NaN	0	NaN	NaN	20
H004	Quercetin dihydrate	54	135.434	4	256.765	2	988.771	1	2857	2	286.355	52.8847	20
H007	Tenovin-1	58	149.276	7	279.217	5	96.4219	2	213.319	3	294.096	62.8323	20
